# Supplementary material for: Identification and Functional Analysis of Potato Receptor Kinase RDA2 Proteins
Source: Plants (Basel). 2026 Mar 14;15(6):906. doi: 10.3390/plants15060906 (PMC13030833; doi:10.3390/plants15060906)
Supplement: Supplementary file 1 [file plants-15-00906-s001.zip]

Archive with 1 entries (1 files):
- plants-4142743-supplementary.pdf
